# Supplementary material for: Thickness Dependence of Electronic Structure and Optical Properties of F8BT Thin Films
Source: Polymers (Basel). 2022 Feb 8;14(3):641. doi: 10.3390/polym14030641 (PMC8838540; doi:10.3390/polym14030641)
Supplement: Supplementary file 1 [file polymers-14-00641-s001.zip]

Archive with 1 entries (1 files):
- polymers-1571243-supplementary.pdf
